# Supplementary material for: Ovine epididymitis – a neglected notifiable disease in Germany: a case report
Source: BMC Vet Res. 2026 Jun 27;22:380. doi: 10.1186/s12917-026-05673-8 (PMC13322093; doi:10.1186/s12917-026-05673-8)
Supplement: Supplementary file 1 — Supplementary Material 1. [file 12917_2026_5673_MOESM1_ESM.xlsx]

## Sheet: Tabelle1
Accession	Strain	Country	Host	Year
SRR1011079	IntaBari-2008-114-542	missing	Sheep	2008
SRR1011080	IntaBari-2008-114-542	missing	Sheep	2008
SRR4038992	63/290	missing	missing	missing
SRR4038993	REO198	missing	missing	missing
SRR629759	63/96	Argentina	Sheep	1963
SRR642810	81/8	Spain	Sheep	1981
SRR642815	80/125	New Zealand	Sheep	1980
SRR642826	F8/05B	Croatia	Sheep	2005
SRR774642	IntaBari-1993-758	Argentina	Sheep	1993
SRR774643	IntaBari-2001-319-4082	Argentina	Sheep	2001
SRR774701	IntaBari-2001-319-5096	Argentina	Sheep	2001
SRR774702	IntaBari-2002-82-58	Argentina	Sheep	2002
SRR774703	IntaBari-2006-46-332	Argentina	Sheep	2006
SRR774716	IntaBari-2006-46-348	Argentina	Sheep	2006
SRR774783	IntaBari-2008-114-542	missing	Sheep	2008
SRR774786	IntaBari-2009-88-3	Argentina	Sheep	2009
SRR774789	IntaBari-2009-88-4	Argentina	Sheep	2009
SRR774790	IntaBari-2010-47-268	Argentina	Sheep	2010
SRR774791	IntaBari-2010-47-871	Argentina	Sheep	2011
SRR857217	1-507	USA	Sheep	1991
SRR857218	13551-2114	USA	Sheep	2001
SRR8998289	ATCC 25840	Australia	Sheep	1956
SRR32930626	2021/TE/311563	Italy	Sheep	2021
SRR32930627	2021/TE/319475	Italy	Sheep	2021
SRR32930628	2018/AZ/4603	Italy	Sheep	2018
SRR32930629	2016/TE/22224	Italy	Sheep	2016
SRR32930630	2015/TE/19204	Italy	Sheep	2015
SRR32930631	2015/TE/34108	Italy	Sheep	2015
SRR32930632	2015/TE/31913	Italy	Sheep	2015
SRR32930633	2015/TE/22660	Italy	Sheep	2015
SRR32930634	2021/TE/311610	Italy	Sheep	2021
SRR32930635	2015/TE/31914	Italy	Sheep	2015
SRR32930636	2015/TE/18898	Italy	Sheep	2015
GCF_000016845.1	ATCC 25840_reference	Australia	Sheep	1956
